# Supplementary material for: Rhinolophus sinicus virome revealed multiple novel mosquito-borne zoonotic viruses
Source: Front Cell Infect Microbiol. 2022 Oct 11;12:960507. doi: 10.3389/fcimb.2022.960507 (PMC9592836; doi:10.3389/fcimb.2022.960507)
Supplement: Supplementary file 8 [file Table_1.xlsx]

## Sheet: Viral Family
Viral Family	Reletive Abundance
Viruses;Unclassified;Unclassified;Unclassified;Herpesvirales;Alloherpesviridae	1
Viruses;Unclassified;Unclassified;Unclassified;Tymovirales;Tymoviridae	1
Viruses;Unclassified;Unclassified;Unclassified;Unclassified;Ascoviridae	1
Viruses;Unclassified;Unclassified;Unclassified;Unclassified;Hepeviridae	1
Viruses;Unclassified;Unclassified;Unclassified;Unclassified;Marseilleviridae	1
Viruses;Unclassified;Unclassified;Unclassified;Unclassified;Parvoviridae	1
Viruses;Unclassified;Unclassified;Unclassified;Unclassified;Reoviridae	1
Viruses;Unclassified;Unclassified;Unclassified;Picornavirales;Picornaviridae	2
Viruses;Unclassified;Unclassified;Unclassified;Unclassified;Papillomaviridae	2
Viruses;Unclassified;Unclassified;Unclassified;Picornavirales;Iflaviridae	3
Viruses;Unclassified;Unclassified;Unclassified;Unclassified;Nudiviridae	3
Viruses;Unclassified;Unclassified;Unclassified;Mononegavirales;Rhabdoviridae	5
Viruses;Unclassified;Unclassified;Unclassified;Unclassified;Iridoviridae	5
Viruses;Unclassified;Unclassified;Unclassified;Unclassified;Circoviridae	7
Viruses;Unclassified;Unclassified;Unclassified;Herpesvirales;Herpesviridae	8
Viruses;Unclassified;Unclassified;Unclassified;Unclassified;Partitiviridae	20
Viruses;Unclassified;Unclassified;Unclassified;Unclassified;Poxviridae	42
Viruses;Unclassified;Unclassified;Unclassified;Unclassified;Togaviridae	50
Viruses;Unclassified;Unclassified;Unclassified;Unclassified;Mimiviridae	69
Viruses;Unclassified;Unclassified;Unclassified;Unclassified;Phycodnaviridae	102
Viruses;Unclassified;Unclassified;Unclassified;Unclassified;Retroviridae	107
Viruses;Unclassified;Unclassified;Unclassified;Unclassified;Flaviviridae	113

## Sheet: Statistical Mapping
Viral Family	Reletive Abundance										Main Viral Family	Reletive Abundance	Proportion
Alloherpesviridae	1										Flaviviridae	113	0.22
Tymoviridae	1										Retroviridae	107	0.21
Ascoviridae	1										Phycodnaviridae	102	0.2
Hepeviridae	1										Mimiviridae	69	0.13
Marseilleviridae	1										Togaviridae	50	0.1
Parvoviridae	1										Poxviridae	42	0.08
Reoviridae	1										Partitiviridae	20	0.04
Picornaviridae	2										Herpesviridae	8	0.01
Papillomaviridae	2										Circoviridae	7	0.01
Iflaviridae	3
Nudiviridae	3
Rhabdoviridae	5
Iridoviridae	5
Circoviridae	7
Herpesviridae	8
Partitiviridae	20
Poxviridae	42
Togaviridae	50
Mimiviridae	69
Phycodnaviridae	102
Retroviridae	107
Flaviviridae	113
