# Supplementary material for: Rhinolophus sinicus virome revealed multiple novel mosquito-borne zoonotic viruses
Source: Front Cell Infect Microbiol. 2022 Oct 11;12:960507. doi: 10.3389/fcimb.2022.960507 (PMC9592836; doi:10.3389/fcimb.2022.960507)
Supplement: Supplementary file 9 [file Table_2.xlsx]

## Sheet: Sheet1
>CHIKV-China/B2016C-3
ATGGAGTTTATCCCAACCCAAACTTTCTACAATAGGAGGTACCAGCCTCGTCCTTGGACTCCGCGCCCTACCATCCAAGTTATCAGACCCAGACCGCGTCCGCAAAGGAAAGCCGGGCAACTTCCCCAGCTGATCTCAGCAGTTAATAAACTGACAATGGGCGCGGTCCCTCAACAGAAGCCGCGCAAGAATCGGAAGAATAAGAAGCAAAAGCAAAAGCAGCAGGCGCCACGAAACAACATGAATCAAAAGAAGCAGCCCCCGAAAAAGAAACCGGCTCAAAAGAGAAAGAAGCCGGGCCGTAGAGAGAGAATGTGCATGAAAATCGCAAATGATTGCATCTTCGAAGTCAAGCATGAAGGTAAGGTAACACGTTACGCGTGCTTGGTAGGGGACCAA…
>CHIKV-China/B2016C-2
ATGGAGTTTATCCCAACCCAAACTTTCTACAATAGGAGGTACCAGCCTCGACCTTGGACTCCGCGCGCTACTATCCAACTTATCAGACCCAGACCGCGTCCGCAAAGGAAAGCCGGGCAACTTGCCCAGCTGATCACAGCAGTCAATAAACTGACAATGCGCGCGGTACCTCAACAGAAGCCGCGCAAGAATCGGAAGAATAAGAAGCACAAGCAAAAGCTGCAGGCGCCACGAAACAAGATGAATCAAAAGAAGCAGCCCCCTAAAAAGAAAGCGGCTCAAAAGAAAAAGCAGCCGGGCCGTAGAGAGCGAATGTGCATGAAAATCGAAAATGATTGCAACTTCGAAGTCAAGCATGAAGGTAACGTAACAGGTTACGCCTGCTTGGTAGGGGACAAA…
>CHIKV-China/B2016C-1
ATGGAGTTCATCCCAACCCAAACTTTTTACAATAGGAGGTACCAGCCTCGACCCTGGACTCCGCGCTCTACTATCCAACTTATCAGGCCCAGACCGCGCCCTCAGAGGCAAGCTGGGCAACTTGCCCAGCTGATCTCAGCAGTTCATAAACTGACAATGCGCCCGGTACCGCCACAGAAGCCACGCAGGAATCCGAAGAATAACAAGCAAAAGCAAAAACAACAGGCGCCACAAAACAACACAAATCAAAAGAAGCAGCCACCTAAGAAGAAACCGGCTCAAACGAAAAAGAACCCGGGCCGCAGAGAGTGGATGTGCATGAATATCGAAAATGATTGTATTTTCGAAGTCAAGCACGAAGGTAAGGTACCAGGTTACGCGTGCGTGGTGGGGGACAAA…
>MW656171.1_Colombia_2015_Human
ATGGAGTTTATCCCAACCCAAACTTTCTACAATAGGAGGTACCAGCCTCGACCTTGGACTCCGCGCCCTACTATCCAAGTCATCAGACCCAGACCGCGTCCGCAAAGGAAGGCCGGGCAACTTGCCCAGCTGATCTCAGCAGTTAATAAACTGACAATGCGCGTGGTACCTCAACAGAAGCCGCGCAAGAATCGGAAGAATAAGAAGCAAAAGCAAAAGCAGCAGGCGCCACGAAACAATACGAATCAAAAGAAGCAGCCCCCCAAAAAGAAACCGGTTCAAAAGAAAAAGAAGCCGGGCCGCAGAGAGAGAATGTGCATGAAAATCGAAAATGATTGCATCTTCGAAGTCAAGCATGAAGGTAAGGTAACAGGTTACGCGTGCTTGGTAGGGGACAAA…
>MT636922.1_Congo_2019_Aedes_albopictus
ATGGAGTTCATCCCAACCCAAACTTTTTACAACAGGAGGTACCAGCCTCGACCCTGGACTCCGCGCCCTACTATCCAAGTCATCAGGCCCAGACCGCGCCCTCAGAGGCAAGCTGGGCAACTTGCCCAGCTGATCTCAGCAGTTAATAAACTGACAATGCGCGCGGTACCCCAACAGAAGCCACGCAGGAATCGGAAGAATAAGAAGCAAAAGCAAAAGCAACAGGCGCCACAAAACAACACAAACCAAAAGAAACAACCACCTAAAAAGAAACCGGCTCCCAAGAAAAAGAAGCCGGGCCGCAGAGAGAGGATGTGCATGAAAATCGAAAATGATTGTATTTTCGAAGTCAAGCATGAAGGTAAGGTAACAGGTTACGCGTGCTTGGTGGGGGACAAA…
>MT526904.1_Brazil_2017_Aedes_aegypti
ATGGAGTACATCCCAACCCAAACTTTTTACAATAGGAGGTACCAGCCTCGACCCTGGACTCCGCGCCCCACTATCCAAGTAATCAGGCCCAGACCGCGCCCTCAGAGGCAAGCCGGGCAACTTGCCCAGCTGATCTCAGCAGTTAATAAACTGACAATGCGCGCGGTACCCCAACAGAAGCCACGCAGGAATCGGAAGAATAAGAAGCAAAAGCAAAAGCGACAGGCGCCACAAAACAACACAAACCAAAAGAAGCAGCCGCCTAAAAAGAAACCAGCTCAAAAGAAAAAGAAGCCGGGCCGCAGAGAGAGGATGTGCATGAAAATCGAAAATGATTGTATTTTTGAAGTCAAGTATGAAGGTAAGGTAACAGGTTACGCGTGCTTGGTGGGGGACAAA…
>MT526800.1_Kenya_2017_Human
ATGGAGTTCATCCCAACCCAAACTTTTTACAATAGGAGGTACCAGCCTCGACCCTGGACCCCGCGCTCTACTATCCAAATCATTAGGCCCAGACCGCGCCCTCAGAGGCAAGCTGGGCAACTTGCCCAGCTGATCTCAGCAGTTAATAAACTGACAATGCGCGCGGTACCCCAACAGAAGCCACGCAGGAATCGGAAGAATAAGAAGCAAAAGCAAAAACAACAGGCGCCACAAAGCAACACAAATCAAAAGAAGCAGCCACCTAAAAAGAAACCGGCTCAAAAGAAAAAGAAGCCGGGCCGCAGAGAGAGGATGTGCATGAAAATCGAAAATGATTGTATTTTCGAAGTCAAGCACGAAGGTAAGGTAACAGGTTACGCGTGCCTGGTGGGGGACAAA…
>MN402888.1_Myanmar_2019_Human
ATGGAGTTCATCCCAACCCAAACCTTTTACAATAGGAGGTACCAGCCTCGACCCTGGACTCCGCGCTCTACTATCCAAATCATTAGGCCCAGACCGCGCCCTCAGAGGCAAGCTGGGCAACTTGCCCAGCTGATCTCAGCAGTTAATAAACTGACAATGCGCGCGGTACCCCAACAGAAGCCACGCAGGAATCGGAAGAATAAGAAGCAAAAGCAAAGACAACAGGCGCCACAAAACAACACAAATCAAAAGAAGCAGCCACCTAAAAAGAAACCGGCTCAAAAGAAAAAGAAGCCGGGCCGCAGAGAGAGGATGTGCATGAAAATCGAAAATGATTGTATTTTCGAAGTCAAGCACGAAGGTAAGGTAACAGGTTACGCGTGCCTGGTGGGGGACAAA…
>MK468620.1_Bangladesh_2017_Human
ATGGAGTTCATCCCAACCCAAACCTTTTACAATAGGAGGTACCAGCCTCGACCCTGGACTCCGCGCTCTACTATCCAAATCATTAGGCCCAGACCGCGCCCTCAGAGGCAAGCTGGGCAACTTGCCCAGCTGATCTCAGCAGTTAATAAACTGACAATGCGCGCGGTACCCCAACAGAAGCCACGCAGGAATCGGAAGAATAAGAAGCAAAAGCAAAAACAACAGGCGCCACAAAACAACACAAATCAAAAGAAGCAGCCACCTAAAAAGAAACCGGCTCAAAAGAAAAAGAAGCCGGGCCGCAGAGAGAGGATGTGCATGAAAATCGAAAATGATTGTATTTTCGAAGTCAAGCACGAAGGTAAGGTAACAGGTTACGCGTGCCTGGTGGGGGACAAA…
>MK040569.1_Thailand_2018_Aedes_aegypti
ATGGAGTTCATCCCAACCCAAACCTTTTACAATAGGAGGTACCAGCCTCGACCCTGGACTCCGCGCTCTACTATCCAAATCATTAGGCCCAGACCGCGCCCTCAGAGGCAAGCTGGGCAACTTGCCCAGCTGATCTCAGCAGTTAATAAACTGACAATGCGCGCGGTACCCCAACAGAAGCCACGCAGGAATCGGAAGAATAAGAAGCAAAAGCAAAGACAACAGGCGCCACAAAACAACACAAATCAAAAGAAGCAGCCACCTAAAAAGAAACCGGCTCAAAAGAAAAAGAAGCCGGGCCGCAGAGAGAGGATGTGCATGAAAATCGAAAATGATTGTATTTTCGAAGTCAAGCACGAAGGTAAGGTAACAGGTTACGCGTGCCTGGTGGGGGACAAA…
>MH359142.1_Colombia_2014_Human
ATGGAGTTTATCCCAACCCAAACTTTCTACAATAGGAGGTACCAGCCTCGACCTTGGACTCCGCGCCCTACTATCCAAGTCATCAGACCCAGACCGCGTCCGCAAAGGAAGGCCGGGCAACTTGCCCAGCTGATCTCAGCAGTTAATAAACTGACAATGCGCGTGGTACCTCAACAGAAGCCGCGCAAGAATCGGAAGAATAAGAAGCAAAAGCAAAAGCAGCAGGCGCCACGAAACAATACGAATCAAAAGAAGCAGCCCCCCAAAAAGAAACCGGTTCAAAAGAAAAAGAAGCCGGGCCGCAGAGAGAGAATGTGCATGAAAATCGAAAATGATTGCATCTTCGAAGTCAAGCATGAAGGTAAGGTAACAGGTTACGCGTGCTTGGTAGGGGACAAA…
>MH349097.1_China_2017_Human
ATGGAGTTCATCCCAACCCAAACCTTTTACAATAGGAGGTACCAGCCTCGACCCTGGACTCCGCGCTCTACTATCCAAATCATTAGGCCCAGACCGCGCCCTCAGAGGCAAGCTGGGCAACTTGCCCAGCTGATCTCAGCAGTTAATAAACTGACAATGCGCGCGGTACCCCAACAGAAGCCACGCAGGAATCGGAAGAATAAGAAGCAAAAGCAAAAACAACAGGCGCCACAAAACAACACAAATCAAAAGAAGCAGCCACCTAAAAAGAAACCGGCTCAAAAGAAAAAGAAGCCGGGCCGCAGAGAGAGGATGTGCATGAAAATCGAAAATGATTGTATTTTCGAAGTCAAGCACGAAGGTAAGGTAACAGGTTACGCGTGCCTGGTGGGGGACAAA…
>MG967666.1_Haiti_2014_Human
ATGGAGTTTATCCCAACCCAAACTTTCTACAATAGGAGGTACCAGCCTCGACCTTGGACTCCGCGCCCTACTATCCAAGTCATCAGACCCAGACCGCGTCCGCAAAGGAAGGCCGGGCAACTTGCCCAGCTGATCTCAGCAGTTAATAAACTGACAATGCGCGTGGTACCTCAACAGAAGCCGCGCAAGAATCGGAAGAATAAGAAGCAAAAGCAAAAGCAGCAGGCGCCACGAAACAATACGAATCAAAAGAAGCAGCCCCCAAAAAAGAAACCGGTTCAAAAGAAAAAGAAGCCGGGCCGCAGAGAGAGAATGTGCATGAAAATCGAAAATGATTGCATCTTCGAAGTCAAGCATGAAGGTAAGGTAACAGGTTACGCGTGCTTGGTAGGGGACAAA…
>MG921596.1_Mexico_2015_Human
ATGGAGTTTATCCCAACCCAAACTTTCTACAATAGGAGGTACCAGCCTCGACCTTGGACTCCGCGCCCTACTATCCAAGTCATCAGACCCAGACCGCGTCCGCAAAGGAAGGCCGGGCAACTTGCCCAGCTGATCTCAGCAGTTAATAAACTGACAATGCGCGTGGTACCTCAACAGAAGCCGCGCAAGAATCGGAAGAATAAGAAGCAAAAGCAAAAGCAGCAGGCGCCACGAAACAATACGAATCAAAAGAAGCAGCCCCCCAAAAAGAAACCGGTTCAAAAGAAAAAGAAGCCGGGCCGCAGAGAGAGAATGTGCATGAAAATCGAAAATGATTGCATCTTCGAAGTCAAGCATGAAGGTAAGGTAACAGGTTACGCGTGCTTGGTAGGGGACAAA…
>MG000876.1_Haiti_2016_Aedes_albopictus
ATGGAGTACATCCCAACCCAAACTTTTTACAATAGGAGGTACCAGCCTCGACCCTGGACTCCGCGCCCCACTATCCAAGTAATCAGGCCCAGACCGCGCCCTCAGAGGCAAGCCGGGCAACTTGCCCAGCTGATCTCAGCAGTTAATAAACTGACAATGCGCGCGGTACCCCAACAGAAGCCACGCAGGAATCGGAAGAATAAGAAGCAAAAGCAAAAGCGACAGGCGCCACAAAACAACACAAACCAAAAGAAGCAGCCGCCTAAAAAGAAACCAGCTCAAAAGAAAAAGAAGCCGGGCCGCAGAGAGAGGATGTGCATGAAAATCGAAAATGATTGTATTTTTGAAGTCAAGTATGAAGGTAAGGTAACAGGTTACGCGTGCTTGGTGGGGGACAAA…
>MF774619.1_Pakistan_2016_Human
ATGGAGTTCATCCCAACCCAAACCTTTTACAATAGGAGGTACCAGCCTCGACCCTGGACTCCGCGCTCTACTATCCAAATCATTAGGCCCAGACCGCGCCCTCAGAGGCAAGCTGGGCAACTTGCCCAGCTGATCTCAGCAGTTAATAAACTGACAATGCGCGCGGTACCCCAACAGAAGCCACGCAGGAATCGGAAGAATAAGAAGCAAAAGCAAAAACAACAGGCGCCACAAAACAACACAAATCAAAAGAAGCAGCCACCTAAAAAGAAACCGGCTCAAAAGAAAAAGAAGCCGGGCCGCAGAGAGAGGATGTGCATGAAAATCGAAAATGATTGTATTTTCGAAGTCAAGCACGAAGGTAAGGTAACAGGTTACGCGTGCCTGGTGGGGGACAAA…
>MF773569.1_Papua_New_Guinea_2013_Human
ATGGAGTTCATCCCAACCCAAACTTTTTACAATAGGAGGTACCAGCCTCGACCCTGGACTCCGCGCTCTACTATCCAAATCATCAGGCCCAGACCGCGCCCTCAGAGGCAAGCTGGGCAACTTGCCCAGCTGATCTCAGCAGTTAATAAACTGACAATGCGCGCGGTACCCCAACAGAAGCCACGCAGGAATCGGAAGAATAAGAAGCAAAAGCAAAAACAACAGGCGCCACAAAACAACACAAATCAAAAGAAGCAGCCACCTAAAAAGAAACCGGCTCAAAAGAAAAAGAAGCCGGGCCGCAGAGAGAGGATGTGCATGAAAATCGAAAATGATTGTATTTTCGAAGTCAAGCACGAAGGTAGGGTAACAGGTTACGCGTGCCTGGTGGGGGACAAA…
>MF773567.1_Borneo_2011_Human
ATGGAGTTCATCCCAACCCAAACTTTTTACAATAGGAGGTACCAGCCTCGACCCTGGACTCCGCGCTCTACTATCCAAATCATCAGGCCCAGACCGCGCCCTCAGAGGCAAGCTGGGCAACTTGCCCAGCTGATCTCAGCAGTTAATAAACTGACAATGCGCGCGGTACCCCAACAGAAGCCACGCAGGAATCGGAAAAATAAGAAGCAAAAGCAAAAACAACATGCGCCACAAAACAACACAAATCAAAAGAAGCAGCCACCTAAAAAGAAACCGGCTCAAAAGAAAAAGAAGCCGGGCCGCAGAGAGAGGATGTGCATGAAAATCGAAAATGATTGTATTTTCGAAGTCAAGCACGAAGGTAAGGTAACAGGTTACGCGTGCCTGGTGGGGGACAAA…
>MF773566.1_Bangladesh_2017_Human
ATGGAGTTCATCCCAACCCAAACCTTTTACAATAGGAGGTACCAGCCTCGACCCTGGACTCCGCGCTCTACTATCCAAATCATTAGGCCCAGACCGCGCCCTCAGAGGCAAGCTGGGCAACTTGCCCAGCTGATCTCAGCAGTTAATAAACTGACAATGCGCGCGGTACCCCAACAGAAGCCACGCAGGAATCGGAAGAATAAGAAACAAAAGCAAAAACAACAGGCGCCACAAAACAACACAAATCAAAAGAAGCAGCCACCTAAAAAGAAACCGGCTCAAAAGAAAAAGAAGCCGGGCCGCAGAGAGAGGATGTGCATGAAAATCGAAAATGATTGTATTTTCGAAGTCAAGCACGAAGGTAAGGTAACAGGTTACGCGTGCCTGGTGGGGGACAAA…
>MF773565.1_Timor-Leste_2010_Human
ATGGAGTTTATCCCAACCCAAACTTTCTACAATAGGAGGTACCAGCCTCGACCTTGGACTCCGCGCCCTACTATCCAAGTCATCAGACCCAGACCGCGTCCGCAAAGGAAGGCCGGGCAACTTGCCCAGCTGATCTCAGCAGTTAATAAACTGACAATGCGCGTGGTACCTCAACAGAAGCCGCGCAAGAATCGGAAGAATAAGAAGCAAAAGCAAAAGCAGCAGGCGCCACGAAACAATACGAATCAAAAGAAGCAGCCCCCTAAAAAGAAACCGGTTCAAAAGAAAAAGAAGCCGGGCCGCAGAGAGAGAATGTGCATGAAAATCGAAAATGATTGCATCTTCGAAGTCAAGCATGAAGGTAAGGTAACAGGTTACGCGTGCTTGGTAGGGGACAAA…
>MF773564.1_Philippines_2016_Human
ATGGAGTTTATCCCAACCCAAACTTTCTACAATAGGAGGTACCAGCCTCGACCTTGGACTCCGCGCCCTACCATCCAAGTCATCAGACCCAGACCGCGTCCGCAAAGGAAGGCCGGGCAACTTGCCCAGCTGATCTCAGCAGTTAATAAACTGACAATGCGCGTGGTACCTCAACAGAAGCCGCGCAAGAATCGGAAGAATAAGAAGCAAAAGCAAAAGCAGCAGGCGCCACGAAACAATACGAATCAAAAGAAGCAGCCCCCTAAAAAGAAACCGGTTCAAAAGAAAAAGAAGCCGGGCCGCAGAGAGAGAATGTGCATGAAAATCGAAAATGATTGCATCTTCGAAGTCAAGCATGAAGGTAAGGTAACAGGTTACGCGTGCTTGGTAGGGGACAAA…
>MF773562.1_Kiribati_2015_Human
ATGGAGTTTATCCCAACCCAAACTTTCTACAATAGGAGGTACCAGCCTCGACCTTGGACTCCGCGCCCTATTATCCAAGCCATCAGACCCAGACCGCGTCCGCAAAGGAAGGCCGGGCAACTTGCCCAGCTGATCTCAGCAGTTAATAAACTGACAATGCGCGTGGTACCTCAACAGAAGCCGCGCAAGAATCGGAAGAATAAGAAGCAAAAGCAAAAGCAGCAGGCGCCACGAAACAATACGAATCAAAAGAAGCAGCCCCCTAAAAAGAAACCGGTTCAAAAGAAAAAGAAGCCGGGCCGCAGAGAGAGAATGTGCATGAAAATCGAAAATGATTGCATCTTCGAAGTCAAGCATGAAGGTAAGGTAACAGGTTACGCGTGCTTGGTAGGGGACAAA…
>MF773561.1_Indonesia_2011_Human
ATGGAGTTTATCCCAACCCAAACTTTCTACAATAGGAGGTACCAGCCTCGACCTTGGACTCCGCGCCCTACTATCCAAGTCATCAGACCCAGACCGCGTCCGCAAAGGAAGGCCGGGCAACTTGCCCAGCTGATCTCAGCAGTTAATAAACTGACAATGCGCGTGGTACCTCAACAGAAGCCGCGCAAGAATCGGAAGAATAAGAAGCAAAAGCAAAAGCAGCAGGCGCCACGAAACAATACGAATCAAAAGAAACAGCCCCCTAAAAAGAAACCGGTTCAAAAGAAAAAGAAGCCGGGCCGCAGAGAGAGAATGTGCATGAAAATCGAAAATGATTGCATCTTCGAAGTCAAGCATGAAGGTAAGGTAACAGGTTACGCGTGCTTGGTAGGGGACAAA…
>MF773559.1_Samoa_2014_Human
ATGGAGTTTATCCCAACCCAAACTTTCTACAATAGGAGGTACCAGCCTCGACCTTGGACTCCGCGCCCTATTATCCAAGTCACCAGACCCAGACCGCGTCCGCAAAGGAAGGCCGGGCAACTTGCCCAGCTGATCTCAGCAGTTAATAAACTGACAATGCGCGTGGTACCTCAACAGAAGCCGCGCAAGAATTGGAAGAATAAGAAGCAAAAGCAAAAGCAGCAGGCGCCACGAAACAATACGAATCAAAAGAAGCAGCCCCCTAAAAAGAAACCGGTTCAAAAGAAAAAGAAGCCGGGCCGCAGAGAGAGAATGTGCATGAAAATCGAAAATGATTGCATCTTCGAAGTCAAGCATGAAGGTAAGGTAACAGGTTACGCGTGCTTGGTAGGGGACAAA…
>L37661.3_America_2007_Human
ATGGAGTTTATCCCAACCCAAACTTTCTACAATAGGAGGTACCAGCCTCGACCTTGGACTCCGCGCCCTACTATCCAAGTTATCAGACCCAGACCGCGTCCGCAAAGGAAAGCCGGGCAACTTGCCCAGCTGATCTCAGCAGTTAATAAACTGACAATGCGCGCGGTACCTCAACAGAAGCCGCGCAAGAATCGGAAGAATAAGAAGCAAAAGCAAAAGCAGCAGGCGCCACGAAACAACATGAATCAAAAGAAGCAGCCCCCTAAAAAGAAACCGGCTCAAAAGAAAAAGAAGCCGGGCCGTAGAGAGAGAATGTGCATGAAAATCGAAAATGATTGCATCTTCGAAGTCAAGCATGAAGGTAAGGTAACAGGTTACGCGTGCTTGGTAGGGGACAAA…
>KT324227.1_Malaysia_2009_Human
ATGGAGTTCATCCCAACCCAAGCTTTTTACAATAGGAGGTACCAGCCTCGACCCTGGACTCCGCGCTCTACTATCCAAATCATCAGGCCCAGACCGCGCCCTCAGAGGCAAGCTGGGCAACTTGCCCAGCTGATCTCAGCAGTTAATAAACTGACAATGCGCGCGGTACCCCAACAGAAGCCACGCAGGAATCGGAAGAATAAGAAGCAAAAGCAAAAACAACAGGCGCCACAAAACAACACAAATCAAAAGAAGCAGCCACCTAAAAAGAAACCGGCTCAAAAGAAAAAGAAGCCGGGCCGCAGAGAGAGGATGTGCATGAAAATCGAAAATGATTGTATTTTCGAAGTCAAGCACGAAGGTAAGGTAACAGGTTACGCGTGCCTGGTGGGGGACAAA…
>KT192707.1_Nicaragua_2014_Human
ATGGAGTTTATCCCAACCCAAACTTTCTACAATAGGAGGTACCAGCCTCGACCTTGGACTCCGCGCCCTACTATCCAAGTCATCAGACCCAGACCGCGTCCGCAAAGGAAGGCCGGGCAACTTGCCCAGCTGATCTCAGCAGTTAATAAACTGACAATGCGCGTGGTACCTCAACAGAAGCCGCGCAAGAATCGGAAGAATAAGAAGCAAAAGCAAAAGCAGCAGGCGCCACGAAACAATACGAATCAAAAGAAGCAGCCCCCCAAAAAGAAACCGGTTCAAAAGAAAAAGAAGCCGGGCCGCAGAGAGAGAATGTGCATGAAAATCGAAAATGATTGCATCTTCGAAGTCAAGCATGAAGGTAAGGTAACAGGTTACGCGTGCTTGGTAGGGGACAAA…
>KR264951.1_Puerto_Rico_2014_Human
ATGGAGTTTATCCCAACCCAAACTTTCTACAATAGGAGGTACCAGCCTCGACCTTGGACTCCGCGCCCTACTATCCAAGTCATCAGACCCAGACCGCGTCCGCAAAGGAAGGCCGGGCAACTTGCCCAGCTGATCTCAGCAGTTAATAAACTGACAATGCGCGTGGTACCTCAACAGAAGCCGCGCAAGAATCGGAAGAATAAGAAGCAAAAGCAAAAGCAGCAGGCGCCACGAAACAATACGAATCAAAAGAAGCAGCCCCCAAAAAAGAAACCGGTTCAAAAGAAAAAGAAGCCGGGCCGCAGAGAGAGAATGTGCATGAAAATCGAAAATGATTGCATCTTCGAAGTCAAGCATGAAGGTAAGGTAACAGGTTACGCGTGCTTGGTAGGGGACAAA…
>KR046234.1_Virgin_Islands_2014_Human
ATGGAGTTTATCCCAACCCAAACTTTCTACAATAGGAGGTACCAGCCTCGACCTTGGACTCCGCGCCCTACTATCCAAGTCATCAGACCCAGACCGCGTCCGCAAAGGAAGGCCGGGCAACTTGCCCAGCTGATCTCAGCAGTTAATAAACTGACAATGCGCGTGGTACCTCAACAGAAGCCGCGCAAGAATCGGAAGAATAAGAAGCAAAAGCAAAAGCAGCAGGCGCCACGAAACAATACGAATCAAAAGAAGCAGCCCCCCAAAAAGAAACCGGTTCAAAAGAAAAAGAAGCCGGGCCGCAGAGAGAGAATGTGCATGAAAATCGAAAATGATTGCATCTTCGAAGTCAAGCATGAAGGTAAGGTAACAGGTTACGCGTGCTTGGTAGGGGACAAA…
>KM923920.1_Malaysia_2007_Macaca_fascicularis
ATGGAGTTTATCCCAACCCAAACTTTCTACAATAGGAGGTACCAGCCTCGACCTTGGACTCCGCGCCCTACTATCCAAGTTATCAGACCCAGACCGCGTCCGCAAAGGAAGGCCGGGCAACTTGCCCAGCTGATCTCAGCAGTTAATAAACTGACAATGCGCGCGGTACCTCAACAGAAGCCGCGCAAGAATCGGAAGAATAAGAAGCAAAAGCAAAAGCAGCAGGCGCCACGAAACAATATGAATCAAAAGAAGCAGCCCCCTAAAAAGAAACCGGTTCAAAAGAAAAAGAAGCCGGGCCGCAGAGAGAGAATGTGCATGAAAATCGAAAATGATTGCATCTTCGAAGTCAAGCATGAAGGTAAGGTAACAGGTTACGCGTGCTTGGTAGGGGACAAA…
>KM673291.1_Indonesia_2013_Human
ATGGAGTTTATCCCAACCCAAACTTTCTACAATAGGAGGTACCAGCCTCGACCTTGGACTCCGCGCCCTACTATCCAAGTTATCAGACCCAGACCGCGTCCGCAAAGGAAGGCCGGGCAACTTGCCCAGCTGATCTCAGCAGTTAATAAACTGACAATGCGCGTGGTACCTCAACAGAAGCCGCGCAAGAATCGGAAGAATAAGAAGCAAAAGCAAAAGCAGCAGGCGCCACGAAACAATATGAATCAAAAGAAGCAGCCCCCTAAAAAGAAACCGGTTCAAAAGAAAAAGAAGCCGGGCCGCAGAGAGAGAATGTGCATGAAAATCGAAAATGATTGCATCTTCGAAGTCAAGCATGAAGGTAAGGTAACAGGTTACGCGTGCTTGGTAGGGGACAAA…
>KJ689453.1_Micronesia_2013_Aedes_hensilli_mosquito
ATGGAGTTTATCCCAACCCAAACTTTCTACAATAGGAGGTACCAGCCTCGACCTTGGACTCCGCGCCCTACTATCCAAGTCATCAGACCCAGACCGCGTCCGCAAAGGAAGGCCGGGCAACTTGCCCAGCTGATCTCAGCAGTTAATAAACTGACAATGCGCGTGGTACCTCAACAGAAACCGCGCAAGAATCGGAAGAATAAGAAGCAAAAGCAAAAGCAGCAGGCGCCACGAAACAATACGAATCAAAAGAAGCAGCCCCCTAAAAAGAAACCGGTTCAAAAGAAAAAGAAGCCGGGCCGCAGAGAGAGAATGTGCATGAAAATCGAAAATGATTGCATCTTCGAAGTCAAGCATGAAGGTAAGGTAACAGGTTACGCGTGCTTGGTAGGGGACAAA…
>KJ451624.1_British_Virgin_Islands_2014_Human
ATGGAGTTTATCCCAACCCAAACTTTCTACAATAGGAGGTACCAGCCTCGACCTTGGACTCCGCGCCCTACTATCCAAGTCATCAGACCCAGACCGCGTCCGCAAAGGAAGGCCGGGCAACTTGCCCAGCTGATCTCAGCAGTTAATAAACTGACAATGCGCGTGGTACCTCAACAGAAGCCGCGCAAGAATCGGAAGAATAAGAAGCAAAAGCAAAAGCAGCAGGCGCCACGAAACAATACGAATCAAAAGAAGCAGCCCCCCAAAAAGAAACCGGTTCAAAAGAAAAAGAAGCCGGGCCGCAGAGAGAGAATGTGCATGAAAATCGAAAATGATTGCATCTTCGAAGTCAAGCATGAAGGTAAGGTAACAGGTTACGCGTGCTTGGTAGGGGACAAA…
>HM045822.1_Central_African_Republic_1978_Human
ATGGATTTCATCCCAACCCAAACTTTTTACAACAGGAGGTACCAGCCTCGACCCTGGACTCCGCGCCCTACTATCCAAGTCATCAGGCCCAGACCGCGCCCTCAGAGGCAAGCTGGGCAACTTGCCCAGCTGATCTCAGCAGTTAATAAACTGACAATGCGCGCGGTACCCCAACAGAAGCCACGCAGGAATCGGAAGAATAAGAAGCAAAAGCAAAAGCAACAGGCGCCACAAAACAACACAAACCAAAAGAAGCAGCCACCTAAAAAGAAACCGGCTCAAAAGAAAAAGAAGCCGGGCCGCAGAGAGAGGATGTGCATGAAAATCGAAAATGATTGTATTTTCGAAGTCAAGCATGAAGGTAAGGTAACAGGTTACGCGTGCTTGGTGGGGGACAAA…
>HM045821.1_Senegal_1963_Chiroptera
ATGGAGTTCATCCCAACCCAAACTTTTTACAACAGGAGGTACCAGCCTCGACCCTGGACTCCGCGCCCTACTATCCAAGTCATCAGGCCCAGACCGCGCCCGCAGAGGCAAGCTGGGCAACTTGCCCAGCTGATCTCAGCAGTTAATAAACTGACAATGCGCGCGGTACCCCAACAGAAGCCACGCAGGAACCGGAAGAATAAGAAGCAAAAGCAAAAGCAACAGGCGCCACAAAACAACACAAACCAAAAGAAGCAGCCACCTAAAAAGAAACCAGCTCAAAAGAAAAAGAAGCCGGGCCGCAGAGAGAGGATGTGCATGAAAATCGAAAATGACTGTATTTTCGAAGTCAAGCACGAAGGTAAGGTAACAGGTTACGCGTGCTTGGTGGGGGACAAA…
>HM045820.1_Cote_dIvoire_1993_Aedes_africanus
ATGGAGTTCATCCCGACGCAAACTTTCTATAACAGAAGGTACCAACCCCGACCCTGGGCCCCACGCCCTACAATTCAAGTAATTAGACCTAGACCACGTCCACAGAGGCAGGCAGGGCAACTCGCCCAGCTGATCTCTGCAGTCAACAAATTGACCATGCGCGCGGTACCTCAACAGAAGCCTCGCAGAAATCGGAAAAGTAAGAAGCAAAGGCAGAAGAAGCAGGCGCCGCAAAACGACCCAAAGCAAAAGAAGCAACCACCACAAAAGAAGCCGGCTCAAAAGAAGAAGAAACCAGGCCGTAGGGAGAGAATGTGCATGAAAATTGAAAATGATTGCATCTTCGAAGTTAAGCATGAAGGCAAAGTGATGGGCTACGCATGCCTGGTGGGGGACAAA…
>HM045819.1_Senegal_1993_Aedes_dalzieli
ATGGAGTTCATCCCGACGCAAACTTTCTATAACAGAAGGTACCAACCCCGACCCTGGGCCCCACGCCCTACAATTCAAGTAATTAGACCTAGACCACGTCCACAGAGGCAGGCAGGGCAACTCGCCCAGCTGATCTCTGCAGTCAACAAATTGACCATGCGCGCGGTACCTCAACAGAAGCCTCGCAGAAATCGGAAAAACAAGAAGCAAAGGCAGAAGAAGCAGGCGCCGCAAAACGACCCAAAGCAAAAGAAGCAACCACCACAAAAGAAGCCGGCTCAAAAGAAGAAGAAACCAGGCCGTAGGGAGAGAATGTGCATGAAAATTGAAAATGATTGCATCTTCGAAGTCAAGCATGAAGGCAAAGTGATGGGCTACGCATGCCTGGTGGGGGACAAA…
>HM045818.1_Cote_dIvoire_1981_Aedes_luteocephalus
ATGGAGTTCATCCCGACGCAAACTTTCTATAACAGAAGGTACCAACCCCGACCCTGGGCCCCACGCCCTACAATTCAAGTAATTAGACCTAGACCACGTCCACAGAGGCAGGCAGGGCAACTCGCCCAGCTGATCTCTGCAGTCAACAAATTGACCATGCGCGCGGTACCTCAACAGAAGCCTCGCAGAAATCGGAAAAACAAGAAGCAAAGGCAGAAGAAGCAGGCGCCGCAAAACGACCCAAAGCAAAAGAAGCAACCACCACAAAAGAAGCCGGCTCAAAAGAAGAAGAAACCAGGCCGTAGGGAGAGAATGTGCATGAAAATTGAAAATGATTGCATCTTCGAAGTCAAGCATGAAGGCAAAGTGATGGGCTACGCATGCCTGGTGGGGGATAAA…
>HM045812.1_Uganda_1982_Human
ATGGAGTTCATCCCAACCCAAACTTTCTACAACAGGAGGTACCAGCCTCGACCCTGGACTCCGCGCCCTACTATCCAAGTCATTAGGCCCAGACCGCGCCCTCAGAGGCAAGCTGGGCAACTTGCCCAGCTGATCTCAGCAGTTAATAAACTGACAATGCGCGCGGTACCCCAACAGAAGCCACGCAGGAATCGGAAGAATAAGAAGCAAAAGCAAAAGCAACAGGCGCCACAAAACAACACAAACCAAAAGAAGCAGCCGCCTAAAAAGAAACCAGCTCAAAAGAAAAAGAAGCCGGGCCGCAGAGAGAGGATGTGCATGAAAATCGAAAATGATTGTATTTTCGAAGTCAAGCATGAAGGTAAGGTAACAGGTTACGCGTGCTTGGTGGGGGACAAA…
>HM045811.1_Tanzania_1953_Human
ATGGAGTTCATCCCAACCCAAACTTTTTACAACAGGAGGTACCAGCCTCGACCCTGGACTCCGCGCCCTACTATCCAAGTCATCAGGCCCAGACCGCGCCCGCAGAGGCAAGCTGGGCAACTTGCCCAGCTGATCTCAGCAGTTAATAAACTGACAATGCGCGCGGTACCCCAACAGAAGCCACGCAGGAATCGGAAGAATAAGAAGCAAAAGCAAAAGCAACAGGCGCCACAAAACAACACAAACCAAAAGAAGCAGCCACCTAAAAAGAAACCGGCTCAAAAGAAAAAGAAGCCGGGCCGCAGAGAGAGGATGTGCATGAAAATCGAAAATGACTGTATTTTCGAAGTCAAGCACGAAGGTAAGGTAACAGGTTACGCGTGCTTGGTGGGGGACAAA…
>HM045807.1_Nigeria_1965_sentinel_mouse
ATGGAGTTCATCCCGACGCAAACTTTCTATAACAGAAGGTACCAACCCCGACCCTGGGCCCCACGCCCTACAATTCAAGTAATTAGACCTAGACCACGTCCACAGAGGCAGGCTGGGCAACTCGCCCAGCTGATCTCTGCAGTCAACAAATTGACCATGCGCGCGGTACCTCAACAGAAGCCTCGCAGAAATCGGAAAAACAAGAAGCAAAGGCAGAAGAAGCAGGCGCCGCAAAACGACCCAAAGCAAAAGAAGCAACCACCACAAAAGAAGCCGGCTCAAAAGAAGAAGAAACCAGGCCGTAGGGAGAGAATGTGCATGAAAATTGAAAATGATTGCATCTTCGAAGTCAAGCATGAAGGCAAAGTGATGGGCTACGCATGCCTGGTGGGGGATAAA…
>HM045805.1_South_Africa_1976_Aedes_furcifer
ATGGAGTTCATCCCAACCCAAACTTTTTACAACAGGAGGTACCAGCCTCGACCCTGGACTCCGCGCCCTACTATCCAAGTCATCAGGCCCAGACCGCGCCCGCAGAGGCAAGCTGGGCAACTTGCCCAGCTGATCTCAGCAGTTAATAAACTGACAATGCGCGCGGTACCCCAACAGAAGCCACGCAGGAATCGGAAGAATAAGAAGCAAAAGCAAAAGCAACAGGCGCCACAAAACAACACAAACCAAAAGAAGCAGCCACCTAAAAAGAAACCGGCTCAAAAGAAAAAGAAGCCGGGCCGCAGAGAGAGGATGTGCATGAAAATCGAAAATGACTGTATTTTCGAAGTCAAGCACGAAGGTAAGGTAACAGGTTACGCGTGCTTGGTGGGGGACAAA…
>FJ445511.2_Singapore_2008_Human
ATGGAGTTCATCCCAACCCAAACTTTTTACAATAGGAGGTACCAGCCTCGACCCTGGACTCCGCGCTCTACTATCCAAATCATCAGGCCCAGACCGCGCCCTCAGAGGCAAGCTGGGCAACTTGCCCAGCTGATCTCAGCAGTTAATAAACTGACAATGCGCGCGGTACCCCAACAGAAGCCACGCAGGAATCGGAAGAATAAGAAGCAAAAGCAAAAACAACAGGCGCCACAAAACAACACAAATCAAAAGAAGCAGCCACCTAAAAAGAAACCGGCTCAAAAGAAAAAGAAGCCGGGCCGCAGAGAGAGGATGTGCATGAAAATCGAAAATGATTGTATTTTCGAAGTCAAGCACGAAGGTAAGGTAACAGGTTACGCGTGCCTGGTGGGGGACAAA…
>FJ445428.2_Sri_Lanka_2007_Human
ATGGAGTTCATCCCAACCCAAACTTTTTACAATAGGAGGTACCAGCCTCGACCCTGGACTCCGCGCTCTACTATCCAAATCATCAGGCCCAGACCGCGCCCTCAGAGGCAAGCTGGGCAACTTGCCCAGCTGATCTCAGCAGTTAATAAACTGACAATGCGCGCGGTACCCCAACAGAAGCCACGCAGGAATCGGAAGAATAAGAAGCAAAAGCAAAAACAACAGGCGCCACAAAACAACACAAATCAAAAGAAGCAGCCACCTAAAAAGAAACCGGCTCAAAAGAAAAAGAAGCCGGGCCGCAGAGAGAGGATGTGCATGAAAATCGAAAATGATTGTATTTTCGAAGTCAAGCACGAAGGTAAGGTAACAGGTTACGCGTGCCTGGTGGGGGACAAA…
>EU703759.1_Reunion_France_2006_Human
ATGGAGTTTATCCCAACCCAAACTTTCTACAATAGGAGGTACCAGCCTCGACCTTGGACTCCGCGCCCTACTATCCAAGTTATCAGACCCAGACCGCGTCCGCAAAGGAAGGCCGGGCAACTTGCCCAGCTGATCTCAGCAGTTAATAAACTGACAATGCGCGCGGTACCTCAACAGAAGCCGCGCAAGAATCGGAAGAATAAGAAGCAAAAGCAAAAGCAGCAGGCGCCACGAAACAATATGAATCAAAAGAAGCAGCCCCCTAAAAAGAAACCGGTTCAAAAGAAAAAGAAGCCGGGCCGCAGAGAGAGAATGTGCATGAAAATCGAAAATGATTGCATCTTCGAAGTCAAGCATGAAGGTAAGGTAACAGGTTACGCGTGCTTGGTAGGGGACAAA…
>EU372006.1_India_2008_Human
ATGGAGTTCATCCCAACCCAAACTTTTTACAATAGGAGGTACCAGCCTCGACCCTGGACTCCGCGCTCTACTATCCAAGTCATCAGGCCCAGACCGCGCCCTCAGAGGCAAGCTGGGCAACTTGCCCAGCTGATCTCAGCAGTTAATAAACTGACAATGCGCGCGGTACCCCAACAGAAGCCACGCAGGAATCGGAAGAATAAGAAGCAAAAGCAAAAACAACAGGCGCCACAAAACAACACAAATCAAAAGAAGCAGCCACCTAAAAAGAAACCGGCTCAAAAGAAAAAGAAGCCGGGCCGCAGAGAGAGGATGTGCATGAAAATCGAAAATGATTGTATTTTCGAAGTCAAGCACGAAGGTAAGGTAACAGGTTACGCGTGCCTGGTGGGGGACAAA…
>EU244823.2_Italy_2007_Human
ATGGAGTTCATCCCAACCCAAACTTTTTACAATAGGAGGTACCAGCCTCGACCCTGGACTCCGCGCTCTACTATCCAAATCATCAGGCCCAGACCGCGCCCTCAGAGGCAAGCTGGGCAACTTGCCCAGCTGATCTCAGCAGTTAATAAACTGACAATGCGCGCGGTACCCCAACAGAAGCCACGCAGGAATCGGAAGAATAAGAAGCAAAAGCAAAAACAACAGGCGCCACAAAACAACACAAATCAAAAGAAGCAGCCACCTAAAAAGAAACCGGCTCAAAAGAAAAAGAAGCCGGGCCGCAGAGAGAGGATGTGCATGAAAATCGAAAATGATTGTATTTTCGAAGTCAAGCACGAAGGTAAGGTAACAGGTTACGCGTGCCTGGTGGGGGACAAA…
>EF452493.1_Thailand_2007_Human
ATGGAGTTTATCCCAACCCAAACTTTCTACAATAGGAGGTACCAGCCTCGACCTTGGACTCCGCGCCCTACTATCCAAGTTATCAGACCCAGACCGCGTCCGCAAAGGAAAGCCGGGCAACTTGCCCAGCTGATCTCAGCAGTTAATAAACTGACAATGCGCGCGGTACCTCAACAGAAGCCGCGCAAGAATCGGAAGAATAAGAAGCAAAAGCAAAAGCAGCAGGCGCCACGAAACAACATGAATCAAAAGAAGCAGCCCCCTAAAAAGAAACCGGCTCAAAAGAAAAAGAAGCCGGGCCGTAGAGAGAGAATGTGCATGAAAATCGAAAATGATTGCATCTTCGAAGTCAAGCATGAAGGTAAGGTAACAGGTTACGCGTGCTTGGTAGGGGACAAA…
>EF027134.1_India_2006_Human
ATGGAGTTCATCCCAACCCAAACTTTTTACAATAGGAGGTACCAGCCTCGACCCTGGACTCCGCGCTCTACTATCCAAGTCATCAGGCCCAGACCGCGCCCTCAGAGGCAAGCTGGGCAACTTGCCCAGCTGATCTCAGCAGTTAATAAACTGACAATGCGCGCGGTACCCCAACAGAAGCCACGCAGGAATCGGAAGAATAAGAAGCAAAAGCAAAAACAACAGGCGCCACAAAACAACACAAATCAAAAGAAGCAGCCACCTAAAAAGAAACCGGCTCAAAAGAAAAAGAAGCCGGGCCGCAGAGAGAGGATGTGCATGAAAATCGAAAATGATTGTATTTTCGAAGTCAAGCACGAAGGTAAGGTAACAGGTTACGCGTGCCTGGTGGGGGACAAA…
>EF012359.1_Mauritius_2006_Human
ATGGAGTTCATCCCAACCCAAACTTTTTACAATAGGAGGTACCAGCCTCGACCCTGGACTCCGCGCCCTACTATCCAAGTCATCAGGCCCAGACCGCGCCCTCAGAGGCAAGCTGGGCAACTTGCCCAGCTGATCTCAGCAGTTAATAAACTGACAATGCGCGCGGTACCCCAACAGAAGCCACGCAGGAATCGGAAGAATAAGAAGCAAAAGCAAAAACAACAGGCGCCACAAAACAACACAAATCAAAAGAAGCAGCCACCTAAAAAGAAACCGGCTCAAAAGAAAAAGAAGCCGGGCCGCAGAGAGAGGATGTGCATGAAAATCGAAAATGATTGTATTTTCGAAGTCAAGCACGAAGGTAAGGTAACAGGTTACGCGTGCCTGGTGGGGGACAAA…
>AY726732.1_Senegal_1983_Aedes_furcifer
ATGGAGTTCATCCCGACGCAAACTTTCTATAACAGAAGGTACCAACCCCGACCCTGGGCCCCACGCCCTACAATTCAAGTAATTAGACCTAGACCACGTCCACAGAGGCAGGCTGGGCAACTCGCCCAGCTGATCTCCGCAGTCAACAAATTGACCATGCGCGCGGTACCTCAACAGAAGCCTCGCAGAAATCGGAAAAACAAGAAGCAAAGGCAGAAGAAGCAGGCGCCGCAAAACGACCCAAAGCAAAAGAAGCAACCACCACAAAAGAAGCCGGCTCAAAAGAAGAAGAAACCAGGCCGTAGGGAGAGAATGTGCATGAAAATTGAAAATGATTGCATCTTCGAAGTCAAGCATGAAGGCAAAGTGATGGGCTACGCATGCCTGGTGGGGGATAAA…
>AF369024.2_Japan_2003
ATGGAGTTCATCCCAACCCAAACTTTTTACAACAGGAGGTACCAGCCTCGACCCTGGACTCCGCGCCCTACTATCCAAGTCATCAGGCCCAGACCGCGCCCGCAGAGGCAAGCTGGGCAACTTGCCCAGCTGATCTCAGCAGTTAATAAACTGACAATGCGCGCGGTACCCCAACAGAAGCCACGCAAGAATCGGAAGAATAAGAAGCAAAAGCAAAAGCAGCAGGCGCCACAAAACAACACAAACCAAAAGAAGCAGCCACCTAAAAAGAAACCAGCTCAAAAGAAAAAGAAGCCGGGCCGCAGAGAGAGGATGTGCATGAAAATCGAAAATGACTGTATTTTCGAAGTCAAGCACGAAGGTAAGGTAACAGGTTACGCGTGCTTGGTGGGGGACAAA…
