# Supplementary material for: Rhinolophus sinicus virome revealed multiple novel mosquito-borne zoonotic viruses
Source: Front Cell Infect Microbiol. 2022 Oct 11;12:960507. doi: 10.3389/fcimb.2022.960507 (PMC9592836; doi:10.3389/fcimb.2022.960507)
Supplement: Supplementary file 10 [file Table_3.xlsx]

## Sheet: Sheet1
>GETV-China/B2016E2-2
AGTGTGACGGAACACTTCAATGTCTACAAGGTCACGAAACCGTACCTAGCGTATTGCGCGGACTGCGGAGACGGGCAGTTCTGTTACAGCCCTGTGGCTATAGAAAAAATTAGGGATGAGGCTTCCGATGGCATGATAAAGATCCAGGTCGCAGCGCAAATTGGCATCAACAAAGGAGGAACACACGAACACAACAAAATCAGGTACATCGCTGGGCATGACATGAAAGAGGCAAACCGGGATTCTTTACAAGTGCATACTTCCGGTGTGTGCGCTATTCGAGGCACGATGGGCCACTTCATCGTGGCCTACTGCCCTCCAGGGGGCGAACTCAAGGTCCAGTTCCAAGATGCAGAATCGCACACACAGGCCTGCAAAGTGCAGTACAAACATGCTCCG…
>GETV-China/B2016E2-1
AGTGTGACGGAACACTTCAATGTCTACAAGGCCACGAAACCGTACCTAGCGTATTGCGCGGACTGCGGAGACGGGCAGTTCTGTTACAGCCCGTTGGCTATAGAAAAAATTAGGGATGAGGCTTCCGATGGCATGATAAAGATCCAGGTCGCAGCGCAAATTGGTATCAACAAAGGAGGAACACACGAACACATCAAAATCAGGTACATCGCCGGGCATGACATGAAAGAGGCAATCCGGGATTCTTTACAAGTGCATACTTCCGGTGTGTGCGCTATTCGAGGCACGATGGGCCACTTCATCGTGTCCTACTGCCCTCCAGGGGGCGAACTACAGGTCCAGTTCCAAGATGCAGAATCGCACACACAGGCCTGCAAAGTGCAGTACAAACACGCTCCG…
>MW410934.1__Japan_1956_mosquito
AGTGTGACGGAACACTTCAATGTCTACAAGGCCACTAAACCGTATCTAGCGTATTGCGCGGATTGCGGAGACGGGCAGTTCTGTTACAGCCCGGTGGCTATAGAAAAAATTAGGGATGAGGCCTCCGATGGCATGATAAAGATCCAGGTCGCAGCGCAAATTGGCATCAACAAAAGAGGAACACACGAACACAACAAAATCAGGTACATCGCCGGGCATGACATGAAAGAGGCCAACCGGGATTCTTTACAAGTGCATACTTCCGGTGTGTGCGCCATTCGAGGCACGATGGGCCACTTCATCGTGGCCTACTGCCCTCCAGGGGACGAACTAAAGGTCCAGTTCCAAGATGCAGAATCGCACACACAGGCCTGCAAAGTGCAGTACAAACACGATCCG…
>MW404214.1_Malaysia_1955_mosquito
AGTGTGATAGAACACTTCAATATCTACAAGGCCACGAAACCGTACCTAGCGTACTGTGCGGACTGCGGAAACGGGCAGTTCTGTTACAGCCCGGTGGCTATAGAAAGAATTAGGGATGAGGCTTCTGATGGCATGATAAAGATCCAGGTCGCAGCGCAAATTGGCATCAACAAAGGAGGAACACACGAACACAACAAAATTAGGTATATCGCCGGGCATGACATGAAAGAGGCTAACCGGGATTCCTTGCAAGTGCATACCTCCGGTGCGTGCGCCATTCGAGGCACTATGGGCCACTTCATCGTGGCCTACTGCCCTCCAGGGGACGAATTAAAGGTCCAGTTCCAAGATGCAGAATCGCACATACAGGCCTGCAAAGTGCAGTACAAACACGCTCCG…
>MT269657.1__China_2018_pig
AGTGTGACGGAACACTTCAATGTCTACAAGGCCACGAAACCATATCTAGCGTATTGCGCGGACTGCGGAGACGGGCAGTTCTGTTACAGCCCGGTGGCTATAGAAAAAATTAGGGATGAGGCTTCCGATGGCATGATAAAGATCCAGATCGCAGCGCAAATCGGCATCAACAAAGGAGGAACACACGAACACAACAAAATCAGGTACATCGCCGGGCATGACATGAAAGAGGCGAACCGGGATTCTTTACAAGTGCATACTTCCGGTGTGTGCGCTATCCGAGGCACGATGGGCCACTTCATCGTGGCCTACTGCCCTCCAGGGGACGAACTAAAGGTCCAGTTCCAAGATGCAGAATCGCACACACAGGCCTGCAAAGTGCAGTACAAACACGCACCG…
>MT210319.1_China_2018_pig
AGTGTGACGGAACACTTCAATGTCTACAAGGCCACGAAACCGTATCTAGCGTATTGCGCGGACTGCGGAGACGGGCAGTTCTGTTACAGCCCGGTGGCTATAGAAAAAATTAGGGATGAGGCTTCCGATGGCATGATAAAAATCCAGGTCGCAGCGCAAATTGGCATCAACAAAGGAGGAACACACGAACACAACAAAATCAGGTACATCGCCGGGCATGACATGAAAGAGGCAAATCGGGATTCTTTACAAGTGTATACTTCCGGTGTGTGCGCTATTCGAGGCACGATGGGCCACTTCATCGTGGCCTACTGCCCTCCAGGGGACGAACTAAAGGTCCAGTTCCAAGATGCGGAATCGCACACCCAGGCCTGCAAAGTGCAGTACAAACACGCACCG…
>MT086509.1__China_2018_domestic_pig
AGTGTGACGGAACACTTCAATGTCTACAAGGCCACGAAACCGTATCTAGCGTATTGCGCGGACTGCGGAGACGGGCAGTTCTGTTACAGCCCGGTGGCTATAGAAAAAATTAGGGATGAGGCTTCCGATGGCATGATAAAAATCCAGGTCGCAGCGCAAATTGGCATCAACAAAGGAGGAACACACGAACACAACAAAATCAGGTACATCGCCGGGCATGACATGAAAGAGGCAAACCGGGATTCTTTACAAGTGCATACTTCCGGTGTGTGCGCTATTCGAGGCACGATGGGCCACTTCATCGTGGCCTACTGCCCTCCAGGGGACGAACTAAAGGTCCAATTCCAAGATGCAGAATCGCACACCCAGGCCTGCAAAGTGCAGTACAAACACGCACCG…
>MT086508.1__China_2018_domestic_pig
AGTGTGACGGAACACTTCAATGTCTACAAGGCCACGAAACCGTATCTAGCGTATTGCGCGGACTGCGGAGACGGGCAGTTCTGTTACAGCCCGGTGGCTATAGAAAAAATTAGGGATGAGGCTTCCGATGGCATGATAAAAATCCAGGTCGCAGCGCAAATTGGCATCAACAAAGGAGGAACACACGAACACAACAAAATCAGGTACATCGCCGGGCATGACATGAAAGAGGCAAACCGGGATTCTTTACAAGTGCATACTTCCGGTGTGTGCGCTATTCGAGGCACGATGGGCCACTTCATCGTGGCCTACTGCCCTCCAGGGGACGAACTAAAGGTCCAATTCCAAGATGCAGAATCGCACACCCAGGCCTGCAAAGTGCAGTACAAACACGCACCG…
>MN849355.1_Malaysia_1955_Culex_gelidus
AGTGTGACGGAACACTTCAATGTCTATAAGGCCACGAAACCGTACCTAGCGTACTGCGCGGATTGCGGAGACGGGCAGTCCTGCTACAGCCCGGTGGCTATAGAAAAAATTAGGGATGAGGCTTCTGATGGCATGATAAAGATCCAGGTCGCAGCGCAAATTGGTATCAATAAAGGAGGAACACACGAACACAACAAAATTAGGTACATCGCCGGGCATGACATGAAAGAGGCTAACCGGGATTCTTTGCAAGTGCATACATCTGGTACGTGCGCTATTCGAGGCACGATGGGCCACTTCATCGCGGCCTACTGCCCTCCAGGGGACGAATTAAAGGTCCAGTTCCAAGATGCAGAATCGCACATCCAGGCTTGCAAAGTGCAGTACAAACACGCTCCG…
>MN478487.1_China_2018_pig
AGTGTGACGGAACACTTCAATGTCTACAAGGCCACGAAACCGTATCTAGCGTATTGCGCGGACTGCGGAGACGGGCAGTTCTGTTACAGCCCGGTGGCTATAGAAAAAATTAGGGATGAGGCTTCCGATGGCATGATAAAAATCCAGGTCGCAGCGCAAATCGGCATCAACAAAGGAGGAACACACGAACACAACAAAATCAGGTACATCGCCGGGCATGACATGAAAGAGGCAAACCGGGATTCTTTACAAGTGCATACTTCCGGTGTGTGCGCTATTCGAGGCACGATGGGCCACTTCATCGTGGCCTACTGCCCTCCAGGGGACGAACTAAAGGTCCAACTCCAAGATGCAGAATCGCACACCCAGGCCTGCAAAGTGCAGTACAAACACGCACCG…
>MN478486.1__China_2018_pig
AGTGTGACGGAACACTTCAATGTCTACAAGGCCACGAAACCGTATCTAGCGTATTGCGCGGACTGCGGAGACGGGCAGTTCTGTTACAGCCCGGTGGCTATAGAAAAAATTAGGGATGAGGCTTCCGATGGCATGATAAAAATCCAGGTCGCAGCGCAAATCGGCATCAACAAAGGAGGAACACACGAACACAACAAAATCAGGTACATCGCTGGGCATGACATGAAAGAGGCAAACCGGGGTTCTTTACAAGTGCATACTTCCGGTGTGTGCGCTATTCGAGGCACGATGGGCCACTTCATCGTGGCCTACTGCCCTCCAGGGGACGAACTAAAGGTCCAATTCCAAGATGCAGAATCGCACACCCAGGCCTGCAAAGTGCAGTACAAACACGCACCG…
>MK693225.1__China_2018_pig
AGTGTGACGGAACACTTCAATGTCTACAAGGCCACGAAACCGTATCTAGCGTATTGCGCGGACTGCGGAGACGGGCAGTTCTGTTACAGCCCGGTGGCTATAGAAAAAATTAGGGATGAGGCTTCCGATGGCATGATAAAAATCCAGGTCGCAGCGCAAATCGGCATCAACAAAGGAGGAACACACGAACACAACAAAATCAGGTACATCGCCGGGCATGACATGAAAGAGGCAAACCGGGATTCTTTACAAGTGCATACTTCCGGTGTGTGCGCTATTCGAGGCACGATGGGCCACTTCATCGTGGCCTACTGCCCTCCAGGGGACGAACTAAAGGTCCAATTCCAAGATGCAGAATCGCACACCCAGGCCTGCAAAGTGCAGTACAAACACGCACCG…
>MH722256.1_China_2018_cattle
AGTGTGACGGAACACTTCAATGTCTACAAGGCCACGAAACCGTATCTAGCGTATTGCGCGGACTGCGGAGACGGGCAGTTCTGTTACAGCCCGGTGGCTATAGAAAAAATTAGGGATGAGGCTTCCGATGGCATGATAAAGATCCAGATCGCAGCGCAAATCGGCATCAACAAAGGAGGAACACACGAACACAACAAAATCAGGTACATCGCTGGGCATGACATGAAAGAGGCGAACCGGGATTCTTTACAAGTGCATACTTCCGGTGTGTGCGCTATCCGAGGCACGATGGGCCACTTCATCGTGGCCTACTGCCCTCCAGGGGACGAACTAAAGGTCCAGTTCCAAGATGCAGAATCGCACACACAGGCCTGCAAAGTGCAGTACAAACACGCACCG…
>MH722255.1__China_2017_mosquito
AGTGTGACGGAACACTTCAATGTCTACAAGGCCACGAAACCGTATCTAGCGTATTGCGCGGACTGCGGAGACGGGCAGTTCTGTTACAGCCCGGTGGCTATAGAAAAAATTAGGGATGAGGCTTCCGATGGCATGATAAAAATCCAGGTCGCAGCGCAAATTGGCATCAACAAAGGAGGAACATACGAACACAACAAAATCAGGTACATCGCCGGGCATGACATGAAAGAGGCAAACCGGGATTCTTTACAAGTGCATACTTCCGGTGTGTGCGCTATTCGAGGCACGATGGGCCACTTCATCGTGGCCTACTGCCCTCCAGGGGACGAATTAAAGGTCCAATTCCAAGATGCAGAATCGCACACCCAGGCCTGCAAAGTGCAGTACAAACACGCACCG…
>MH106780.1_China_2017_fox
AGTGTGACGGAACACTTCAATGTCTACAAGGCCACGAAACCGTATCTAGCGTATTGCGCGGACTGCGGAGACGGGCAGTTCTGTTACAGCCCGGTGGCTATAGAAAAAATTAGGGATGAGGCTTCCGATGGCATGATAAAGATCCAGATCGCAGCGCAAATCGGCATCAACAAAGGAGGAACACACGAACACAACAAAATCAGGTACATCGCTGGGCATGACATGAAAGAGGCGAACCGGGATTCTTTACAAGTGCATACTTCCGGTGTGTGCGCTATCCGAGGCACGATGGGCCACTTCATCGTGGCCTACTGCCCTCCAGGGGACGAACTAAAGGTCCAGTTCCAAGATGCAGAATCGCACACACAGGCCTGCAAAGTGCAGTACAAACACGCACCG…
>MG869691.1_China_2017_mosquito
AGTGTGACGGAACACTTCAATGTCTACAAGGCCACGAAACCGTATCTAGCGTATTGCGCGGACTGCGGAGACGGGCAGTTCTGTTACAGCCCGGTGGCTATAGAAAAAATTAGGGATGAGGCTTCCGATGGCATGATAAAAATCCAGGTCGCAGCGCAAATTGGCATCAACAAAGGAGGAACATACGAACACAACAAAATCAGGTACATCGCCGGGCATGACATGAAAGAGGCAAACCGGGATTCTTTACAAGTGCATACTTCCGGTGTGTGCGCTATTCGAGGCACGATGGGCCACTTCATCGTGGCCTACTGCCCTCCAGGGGACGAATTAAAGGTCCAATTCCAAGATGCAGAATCGCACACCCAGGCCTGCAAAGTGCAGTACAAACACGCACCG…
>MG865969.1__China_2017_pig
AGTGTGACGGAACACTTCAATGTCTACAAGGCCACGAAACCGTATCTAGCGTATTGCGCGGACTGCGGAGACGGGCAGTTCTGTTACAGCCCGGTGGCTATAGAAAAAATTAGGGATGAGGCTTCCGATGGCATGATAAAAATCCAGGTCGCAGCGCAAATTGGCATCAACAAAGGAGGAACACACGAACACAACAAAATCAGGTACATCGCCGGGCATGACATGAAAGAGGCAAACCGGGATTCTTTACAAGTGCATACTTCCGGTGTGTGCGCTATTCGAGGCACGATGGGCCACTTCATCGTGGCCTACTGCCCTCCAGGGGACGAATTAAAGGTCCAATTCCAAGATGCAGAATCGCACACCCAGGCCTGCAAAGTGCAGTACAAACACGCACCG…
>MG865968.1__China_2017_pig
AGTGTGACGGAACACTTCAATGTCTACAAGGCCACGAAACCGTATCTAGCGTATTGCGCGGACTGCGGAGACGGGCAGTTCTGTTACAGCCCGGTGGCTATAGAAAAAATTAGGGATGAGGCTTCCGATGGCATGATAAAAATCCAGGTCGCAGCGCAAATTGGCATCAACAAAGGAGGAACACACGAACACAACAAAATCAGGTACATCGCCGGGCATGACATGAAAGAGGCAAACCGGGATTCTTTACAAGTGCATACTTCCGGTGTGTGCGCTATTCGAGGCACGATGGGCCACTTCATCGTGGCCTACTGCCCTCCAGGGGACGAATTAAAGGTCCAATTCCAAGATGCAGAATCGCACACCCAGGCCTGCAAAGTGCAGTACAAACACGCACCG…
>MG865967.1_China_2016_pig
AGTGTGACGGAACACTTCAATGTCTACAAGGCCACGAAACCGTATCTAGCGTATTGCGCGGACTGCGGAGACGGGCAGTTCTGTTACAGCCCGGTGGCTATAGAAAAAATTAGGGATGAGGCTTCCGATGGCATGATAAAAATCCAGGTCGCAGCGCAAATTGGCATCAACAAAGGAGGAACACACGAACACAACAAAATCAGGTACATCGCCGGGCATGACATGAAAGAGGCAAACCGGGATTCTTTACAAGTGCATACTTCCGGTGTGTGCGCTATTCGAGGCACGATGGGCCACTTCATCGTGGCCTACTGCCCTCCAGGGGACGAATTAAAGGTCCAATTCCAAGATGCAGAATCACACACCCAGGCCTGCAAAGTGCAGTACAAACACGCACCG…
>MG865966.1_China_2016_pig
AGTGTGACGGAACACTTCAATGTCTACAAGGCCACGAAACCGTATCTAGCGTATTGCGCGGACTGCGGAGACGGGCAGTTCTGTTACAGCCCGGTGGCTATAGAAAAAATTAGGGATGAGGCTTCCGATGGCATGATAAAAATCCAGGTCGCAGCGCAAATTGGCATCAACAAAGGAGGAACACACGAACACAACAAAATCAGGTACATCGCCGGGCATGACATGAAAGAGGCAAACCGGGATTCTTTACAAGTGCATACTTCCGGTGTGTGCGCTATTCGAGGCACGATGGGCCACTTCATCGTGGCCTACTGCCCTCCAGGGGACGAATTAAAGGTCCAATTCCAAGATGCAGAATCGCACACCCAGGCCTGCAAAGTGCAGTACAAACACGCACCG…
>MG865965.1_China_2017_pig
AGTGTGACGGAACACTTCAATGTCTACAAGGCCACGAAACCGTATCTAGCGTATTGCGCGGACTGCGGAGACGGGCAGTTCTGTTACAGCCCGGTGGCTATAGAAAAAATTAGGGATGAGGCTTCCGATGGCATGATAAAAATCCAGGTCGCAGCGCAAATTGGCATCAACAAAGGAGGAACACACGAACACAACAAATTCAGGTACATCGCCGGGCATGACATGAAAGAGGCAAACCGGGATTCTTTACAAGTGTATACTTCCGGTGTGTGCGCTATTCGAGGCACGATGGGCCACTTCATCGTGGCCTACTGCCCTCCAGGGGACGAACTAAAGGTCCAGTTCCAAGATGCGGAATCGCACACCCAGGCCTGCAAAGTGCAGTACAAACACGCACCG…
>MF741771.1__China_2017_porcine
AGTGTGACGGAACACTTCAATGTCTACAAGGCCACGAAACCGTATCTAGCGTATTGCGCGGACTGCGGAGACGGGCAGTTCTGTTACAGCCCGGTGGCTATAGAAAAAATTAGGGATGAGGCTTCCGATGGCATGATAAAGATCCAGATCGCAGCGCAAATCGGCATCAACAAAGGAGGAACACACGAACACAACAAAATCAGGTACATCGCCGGGCATGACATGAAAGAGGCGAACCGGGATTCTTTACAAGTGCATACTTCCGGTGTGTGCGCTATCCGAGGCACGATGGGCCACTTCATCGTGGCCTACTGCCCTCCAGGGGACGAACTAAAGGTCCAGTTCCAAGATGCAGAATCGCACACACAGGCCTGCAAAGTGCAGTACAAACATGCACCG…
>LC534253.1_Thailand_2017_Sus_scrofa
AGCGTGACGGAACACTTCAATGTCTACAAGGCCACGAAACCGTATCTAGCGTATTGCGCGGACTGCGGAGACGGACAATTCTGTTACAGCCCGGTGGCTATAGAAAAAATTAGGGATGAGGCTTCCGATGGTATGATAAAGATCCAGGTCGCAGCGCAAATCGGCATCAATAAAGGAGGGACACACGAACACAACAAAATCAGGTACATCGCCGGGCATGACATGAAAGAGGCAAATCGGGATTCCCTACAAGTGTATACTTCCGGTGTGTGCGCTATCCGAGGCACGATGGGCCACTTCATCGTGGCCTACTGCCCTCCAGGGAACGAACTGAAGGTCCAGTTCAAAGATGCAGAATCGCACACACAGGCCTGTAAAGTGCAGTACAAACATGCTCCG…
>LC223132.1_Japan_2016_Equus_caballus
AGTGTGACGGAACACTTCAATGTCTACAAGGCCACGAAACCGTACCTAGCGTATTGCGCGGACTGCGGAGACGGGCAGTTCTGTTACAGCCCGGTGGCTATAGAAAAAATTAGGGATGAGGCTTCCGATGGCATGATAAAAATCCAGGTCGCAGCGCAAATCGGCATCAACAAAGGAGGAACACACGAACACAACAAAATCAGGTACATCGCCGGGCATGACATGAAAGAGGCAAACCGGGATTCTTTACAAGTGCATACTTCCGGTGTGTGCGCTATTCGAGGCACGATGGGCCACTTCATCGTGGCCTACTGCCCTCCAGGGGACGAACTAAAGGTCCAATTCCAAGATGCAGAATCGCACACCCAGGCCTGCAAAGTGCAGTACAAACACGCACCG…
>LC223131.1_Japan_2016_Equus_caballus
AGTGTGACGGAACACTTCAATGTCTACAAGGCCACGAAACCGTACCTAGCGTATTGCGCGGACTGCGGAGACGGGCAGTTCTGTTACAGCCCGGTGGCTATAGAAAAAATTAGGGATGAGGCTTCCGATGGCATGATAAAAATCCAGGTCGCAGCGCAAATCGGCATCAACAAAGGAGGAACACACGAACACAACAAAATCAGGTACATCGCCGGGCATGACATGAAAGAGGCAAACCGGGATTCTTTACAAGTGCATACTTCCGGTGTGTGCGCTATTCGAGGCACGATGGGCCACTTCATCGTGGCCTACTGCCCTCCAGGGGACGAACTAAAGGTCCAATTCCAAGATGCAGAATCGCACACCCAGGCCTGCAAAGTGCAGTACAAACACGCACCG…
>LC223130.1__Japan_2016_Equus_caballus
AGTGTGACGGAACACTTCAATGTCTACAAGGCCACGAAACCGTACCTAGCGTATTGCGCGGACTGCGGAGACGGGCAGTTCTGTTACAGCCCGGTGGCTATAGAAAAAATTAGGGATGAGGCTTCCGATGGCATGATAAAAATCCAGGTCGCAGCGCAAATCGGCATCAACAAAGGAGGAACACACGAACACAACAAAATCAGGTACATCGCCGGGCATGACATGAAAGAGGCAAACCGGGATTCTTTACAAGTGCATACTTCCGGTGTGTGCGCTATTCGAGGCACGATGGGCCACTTCATCGTGGCCTACTGCCCTCCAGGGGACGAACTAAAGGTCCAATTCCAAGATGCAGAATCGCACACCCAGGCCTGCAAAGTGCAGTACAAACACGCACCG…
>LC212973.1_Japan_2015_Sus_scrofa_domesticus
AGTGTGACGGAACACTTCAATGTCTACAAGGCCACGAAACCGTACCTAGCGTATTGCGCGGACTGCGGAGACGGGCAGTTCTGTTACAGCCCGGTGGCTATAGAAAAAATTAGGGATGAGGCTTCCGATGGCATGATAAAAATCCAGGTCGCAGCGCAAATCGGCATCAACAAAGGAGGAACACACGAACACAACAAAATCAGGTACATCGCCGGGCATGACATGAAAGAGGCAAACCGGGATTCTTTACAAGTGCATACTTCCGGTGTGTGCGCTATTCGAGGCACGATGGGCCACTTCATCGTGGCCTACTGCCCTCCAGGGGACGAACTAAAGGTCCAATTCCAAGATGCAGAATCGCACACCCAGGCCTGCAAAGTGCAGTACAAACACGCACCG…
>LC212972.1_Japan_2015_Equus_caballus
AGTGTGACGGAACACTTCAATGTCTACAAGGCCACGAAACCGTACCTAGCGTATTGCGCGGACTGCGGAGACGGGCAGTTCTGTTACAGCCCGGTGGCTATAGAAAAAATTAGGGATGAGGCTTCCGATGGCATGATAAAAATCCAGGTCGCAGCGCAAATCGGCATCAACAAAGGAGGAACACACGAACACAACAAAATCAGGTACATCGCCGGGCATGACATGAAAGAGGCAAACCGGGATTCTTTACAAGTGCATACTTCCGGTGTGTGCGCTATTCGAGGCACGATGGGCCACTTCATCGTGGCCTACTGCCCTCCAGGGGACGAACTAAAGGTCCAATTCCAAGATGCAGAATCGCACACCCAGGCCTGCAAAGTGCAGTACAAACACGCACCG…
>LC152056.1_Japan_2012_Culex_tritaeniorhynchus
AGTGTGACGGAACACTTCAATGTCTACAAGGCCACGAAACCGTACCTAGCGTATTGCGCGGACTGCGGAGACGGGCAGTTCTGTTACAGCCCGGTGGCTATAGAAAAAATTAGGGATGAGGCTTCCGATGGCATGATAAAAATCCAGGTCGCAGCGCAAATCGGCATCAACAAAGGAGGAACACACGAACACAACAAAATCAGGTACATCGCCGGGCATGACATGAAAGAGGCAAACCGGGATTCTTTACAAGTGCATACTTCCGGTGTGTGCGCTATTCGAGGCACGATGGGCCACTTCATCGTGGCCTACTGCCCTCCAGGGGACGAACTAAAGGTCCAATTCCAAGATGCAGAATCGCACACCCAGGCCTGCAAAGTGCAGTACAAACACGCACCG…
>LC107870.1_China_2012_Armigeres_subalbatus
AGTGTGACGGAACACTTCAATGTCTACAAGGCCACGAAACCGTATCTAGCGTATTGCGCGGACTGCGGAGACGGGCAGTTCTGCTACAGCCCGGTGGCTATAGAAAAAATTAGGGATGAGGCTTCCGATGGCATGATAAAAATCCAGGTCGCAGCACAAATTGGCATCAACAAAGGAGGAACACACGAACACAACAAAATCAGGTACATCGCCGGGCATGACATGAAAGAGGCAAACCGGGATTCTTTACAAGTGCATACTTCCGGTGTGTGCGCTATTCGAGGCACGATGGGCCACTTCATCGTGGCCTACTGCCCTCCAGGGGACGAACTAAAGGTCCAGTTCCAAGATGCAGAATCGCACACCCAGGCCTGCAAAGTGCAGTACAAACACGCACCG…
>LC079089.1_Japan_2014_Equus_caballus
AGTGTGACGGAACACTTCAATGTCTACAAGGCCACGAAACCGTACCTAGCGTATTGCGCGGACTGCGGAGACGGGCAGTTCTGTTACAGCCCGGTGGCTATAGAAAAAATTAGGGATGAGGCTTCCGATGGCATGATAAAAATCCAGGTCGCAGCGCAAATCGGCATCAACAAAGGAGGAACACACGAACACAACAAAATCAGGTACATCGCCGGGCATGACATGAAAGAGGCAAACCGGGATTCTTTACAAGTGCATACTTCCGGTGTGTGCGCTATTCGAGGCACGATGGGCCACTTCATCGTGGCCTACTGCCCTCCAGGGGACGAACTAAAGGTCCAATTCCAAGATGCAGAATCGCACACCCAGGCCTGCAAAGTGCAGTACAAACACGCACCG…
>LC079088.1_Japan_2014_Equus_caballus
AGTGTGACGGAACACTTCAATGTCTACAAGGCCACGAAACCGTACCTAGCGTATTGCGCGGACTGCGGAGACGGGCAGTTCTGTTACAGCCCGGTGGCTATAGAAAAAATTAGGGATGAGGCTTCCGATGGCATGATAAAAATCCAGGTCGCAGCGCAAATCGGCATCAACAAAGGAGGAACACACGAACACAACAAAATCAGGTACATCGCCGGGCATGACATGAAAGAGGCAAACCGGGATTCTTTACAAGTGCATACTTCCGGTGTGTGCGCTATTCGAGGCACGATGGGCCACTTCATCGTGGCCTACTGCCCTCCAGGGGACGAACTAAAGGTCCAATTCCAAGATGCAGAATCGCACACCCAGGCCTGCAAAGTGCAGTACAAACACGCACCG…
>LC079087.1__Japan_1978_Equus_caballus
AGTGTGACGGAACACTTCAATGTCTACAAGGCCACGAAACCGTATCTAGCGTATTGCGCGGACTGCGGAGACGGGCAGTTCTGTTACAGCCCGGTGGCTATAGAAAAAATTAGGGATGAGGCTTCCGATGGCATGATAAAGATCCAGGTCGCAGCGCAAATTGGCATCAACAAAGGAGGAACACACGAACACAACAAAATCAGGTACATCGCCGGGCATGACATGAAAGAGGCAAACCGGGATTCTTTACAAGTGCATACTTCCGGTGTGTGCGCTATTCGAGGCACGATGGGCCACTTCATCGTGGCCTACTGCCCTCCAGGGGACGAACTAAAGGTCCAGTTCCAAGATGCAGAATCGCACACACAGGCCTGCAAAGTGCAGTACAAACACGCACCG…
>LC079086.1_Japan_1978_Equus_caballus
AGTGTGACGGAACACTTCAATGTCTACAAGGCCACGAAACCGTATCTAGCGTATTGCGCGGACTGCGGAGACGGGCAGTTCTGTTACAGCCCGGTGGCTATAGAAAAAATTAGGGATGAGGCTTCCGATGGCATGATAAAGATCCAGGTCGCAGCGCAAATTGGCATCAACAAAGGAGGAACACACGAACACAACAAAATCAGGTACATCGCCGGGCATGACATGAAAGAGGCAAACCGGGATTCTTTACAAGTGCATACTTCCGGTGTGTGCGCTATTCGAGGCACGATGGGCCACTTCATCGTGGCCTACTGCCCTCCAGGGGACGAACTAAAGGTCCAGTTCCAAGATGCAGAATCGCACACACAGGCCTGCAAAGTGCAGTACAAACACGCACCG…
>KY450683.1_China_2012_Culex_tritaeniorhynchus
AGTGTGACGAAACACTTCAATGTCTACAAGGCCACGAAACCGTATCTAGCGTATTGCGCGGACTGCGGAGACGGGCAGTTCTGTTACAGCCCGGTGGCTATAGAAAAAATTAGGGATGAGGCTTCCGATGGCATGATAAAAATCCAGGTCGCAGCACAAATTGGCATCAACAAAGGAGGAACACACGAACACAACAAAATCAGGTACATCGCCGGGCATGACATGAAAGAGGCAAACCGGGATTCTTTACAAGTGCATACTTCCGGTGTGTGCGCTATTCGAGGCACGATGGGCCACTTCATCGTGGCCTACTGCCCTCCAGGGGACGAACTAAAGGTCCAGTTCCAAGATGCAGAATCGCACACCCAGGCCTGCAAAGTGCAGTACAAACACGCACCG…
>KY399029.1_China_2016_pig
AGTGTGACGGAACACTTCAATGTCTACAAGGCCACGAAACCGTATCTAGCGTATTGCGCGGACTGCGGAGACGGGCAGTTCTGTTACAGCCCGGTGGCTATAGAAAAAATTAGGGATGAGGCTTCCGATGGCATGATAAAAATCCAGGTCGCAGCGCAAATTGGCATCAACAAAGGAGGAACACACGAACACAACAAAATCAGGTACATCGCCGGGCATGACATGAAAGAGGCAAACCGGGATTCTTTACAAGTGTATACTTCCGGTGTGTGCGCTATTCGAGGCACGATGGGCCACTTCATCGTGGCCTACTGCCCTCCAGGGGACGAACTAAAGGTCCAGTTCCAAGATGCGGAATCGCACACCCAGGCCTGCAAAGTGCAGTACAAACACGCACCG…
>KY363863.1_China_2015_pig
AGTGTGACGGAACACTTCAATGTCTACAAGGCCACGAAACCGTATCTAGCGTATTGCGCGGACTGCGGAGACGGGCAGTTCTGTTACAGCCCGGTGGCTATAGAAAAAATTAGGGATGAGGCTTCCGATGGCATGATAAAAATCCAGGTCGCAGCGCAAATTGGCATCAACAAAGGAGGAACACACGAACACAACAAAATCAGGTACATCGCCGGGCATGACATGAAAGAGGCAAACCGGGATTCTTTACAAGTGCATACTTCCGGTGTGTGCGCTATTCGAGGCACGATGGGCCACTTCATCGTGGCCTACTGCCCTCCAGGGGACGAACTAAAGGTCCAATTCCAAGATGCAGAATCGCACACCCAGGCCTGCAAAGTGCAGTACAAACACGCACCG…
>KY363862.1_China_2011_pig
AGTGTGACGGAACACTTCAATGTCTACAAGGCCACGAAACCGTATCTAGCGTATTGCGCGGACTGCGGAGACGGGCAGTTCTGTTACAGCCCGGTGGCTATAGAAAAAATTAGGGATGAGGCTTCCGATGGCATGATAAAAATCCAGGTCGCAGCGCAAATTGGCATCAACAAAGGAGGAACACACGAACACAACAAAATCAGGTACATCGCCGGGCATGACATGAAAGAGGCAAACCGGGATTCTTTACAAGTGCATACTTCCGGTGTGTGCGCTATTCGAGGCACGATGGGCCACTTCATCGTGGCCTACTGCCCTCCAGGGGACGAATTAAAGGTCCAATTCCAAGATGCAGAATCACACACCCAGGCCTGCAAAGTGCAGTACAAACACGCACCG…
